# Supplementary material for: The Dynamics of Concussion: Mapping Pathophysiology, Persistence, and Recovery With Causal-Loop Diagramming
Source: Front Neurol. 2018 Apr 4;9:203. doi: 10.3389/fneur.2018.00203 (PMC5893805; doi:10.3389/fneur.2018.00203)
Supplement: Supplementary file 2 [file Table_2.xlsx]

## Sheet: Evidence Table
Evidence Table					Note: See second tab for full citation information.
	Arrow / Relationship				Support
Subsystem	Origin	Valence	Destination	Delay?	Source
Impact
	impact	increase	biomechanical deformation of neurons, glia & vasculature		Giza & Hovda 2014; Gardner et al. 2014; Chen et al. 2013; Budinger 2016; Henry et al. 2010; Ling et al. 2015; Bigler & Maxwell 2012
	impact	increase	comorbid pain & muscle tension		Gironda et al. 2009
	impact	increase	rotational forces transverse to brainstem		Johnson et al. 2013; Browne et al. 2011; Meaney and Smith 2011
	biomechanical deformation of neurons, glia & vasculature	increase	impaired vasoreactivity		Giza and Hovda 2001
	biomechanical deformation of neurons, glia & vasculature	increase	astrocyte and microglial activation		Algattas and Huang 2013; Lafrenaye et al., 2015;
	biomechanical deformation of neurons, glia & vasculature	increase	blood-brain barrier permeability		Gaetz 2004; Hayes and Dixon 1994
	biomechanical deformation of neurons, glia & vasculature	increase	nonspecific depolarization		Giza and Hovda 2001; Giza & Hovda 2014; Betrus and Kreipke 2013
	biomechanical deformation of neurons, glia & vasculature	increase	loss of consciousness		Johnson et al. 2013; Browne et al. 2011
	biomechanical deformation of neurons, glia & vasculature	increase	widespread calcium dysregulation and sequestration		Giza & Hovda 2014
	biomechanical deformation of neurons, glia & vasculature	increase	neuronal damage		Giza and Hovda 2001
	rotational forces transverse to brainstem	increase	loss of consciousness		Johnson et al. 2013; Browne et al. 2011; Meaney and Smith 2011
Cellular
Miscellaneous cellular	impaired vasoreactivity	increase	exercise intolerance		Ellis et al. 2015
	impaired vasoreactivity	increase	vulnerability to future injury		Giza and Hovda 2001
	impaired vasoreactivity	decrease	cerebral blood flow/perfusion		Kreipke 2013; Giza and Hovda 2001, Algattas and Huang 2013; Len et al. 2011
	astrocyte and microglial activation	increase	glymphatic clearing processes		Patterson and Holahan 2012, Bigler and Maxwell 2012, Sharp et al. 2014, Ziebell et al. 2015
	astrocyte and microglial activation	increase	BDNF expression		Kou and VandeVord 2014
	astrocyte and microglial activation	increase	blood-brain barrier permeability		Fehily and Fitzgerald 2017 discuss damage mechanisms in mTBI, including BBB dysfunction
	astrocyte and microglial activation	increase	cytokine response		Collins-Praino & Corrigan 2017, Patterson and Holahan 2012, Algattas and Huang 2013
	astrocyte and microglial activation	increase	cellular repair processes		Bergold 2016; Kou and VandeVord 2014
	blood-brain barrier permeability	increase	cerebral edema		Bergold et al. 2016
	blood-brain barrier permeability	increase	pathological microenvironment		Kulbe and Geddes 2016
	neuronal damage	increase	cellular repair processes		Assumed/internal logic
	neuronal damage	increase	ionic Na+:K+ dysregulation		Giza and Hovda 2001, 2014
	neuronal damage	increase	axonal injury		Asken et al. 2017, Oehr and Anderson 2017, Johnson et al. 2013
	neuronal damage	increase	impaired neurotransmission		Giza and Hovda 2014
	neuronal damage	increase	axonal transport defect		Barkhoudarian et al. 2011
	cellular repair processes	decrease	neuronal damage		Assumed/internal logic
	abnormal proteolysis	increase	neuronal damage		Giza and Hovda 2001
	abnormal proteolysis	increase	tau deposition		McKee et al. 2009
	tau deposition	increase	risk for dementia and CTE	Y	McKee et al, 2009; Collins-Praino & Corrigan 2017; Koerte et al 2015, Omalu 2014; Grafman and Salazar 2015
Neurometabolic cascade	nonspecific depolarization	increase	excessive glutamate release		Giza and Hovda 2001; Giza & Hovda 2014; Betrus and Kreipke 2013; Lin et al. 2015
	Excessive glutamate release	increase	Ionic Na+:K+ dysregulation		Giza & Hovda 2014, McGinn and Povlishock 2015; Patterson & Holahan 2012
	Excessive glutamate release	increase	NMDA activation		Giza and Hovda 2001, Betrus and Kreipke 2013, McGinn and Povlishock 2015
	NMDA activation	increase	ionic Na+:K+ dysregulation		Giza and Hovda 2001
	NMDA activation	increase	nonspecific depolarization		Giza and Hovda 2001, McGinn and Povlishock 2015
	NMDA activation	increase	widespread calcium dysregulation & sequestration		Betrus and Kreipke 2013
	ionic Na+:K+ dysregulation	increase	ionic Na+:K+ pump activity		Giza and Hovda 2001; Giza & Hovda 2014; Algattas and Huang 2014
	ionic Na+:K+ dysregulation	increase	widespread calcium dysregulation & sequestration		Giza and Hovda 2001; Algattas and Huang 2014; McGinn and Povlishock 2015
	ionic Na+:K+ pump activity	decrease	ionic Na+:K+ dysregulation		Giza and Hovda 2001; Giza & Hovda 2014; Algattas and Huang 2014
	ionic Na+:K+ pump activity	increase	cellular energy imbalance		Giza and Hovda 2001; Giza & Hovda 2014; Algattas and Huang 2014; Blennow et al. 2012
	widespread calcium dysregulation & sequestration	increase	cellular energy imbalance		Giza and Hovda 2001; Giza & Hovda 2014; Algattas and Huang 2014
	widespread calcium dysregulation & sequestration	increase	oxidative stress		Giza & Hovda 2014; Calabrese et al. 2013; Algattas and Huang 2014; Xiong et al 2013
	cerebral blood flow/perfusion	decrease	cellular energy imbalance		Algattas and Huang 2014; Len & Neary 2010; Len et al. 2011
	widespread calcium dysregulation & sequestration	increase	mitochondrial dysfunction		Giza and Hovda 2001; McGinn and Povlishock 2015
	widespread calcium dysregulation & sequestration	increase	axonal transport defect		Giza and Hovda 2001
	widespread calcium dysregulation & sequestration	increase	abnormal proteolysis		Farkas and Povlishock 2007
	widespread calcium dysregulation & sequestration	increase	neuronal damage		Giza and Hovda 2001; Betrus and Kreipke 2013
Cellular energy imbalance	cellular energy imbalance	increase	hypometabolic state	Y	Giza and Hovda 2001; McGinn and Povlishock 2015
	cellular energy imbalance	increase	hyperglycolysis		Giza and Hovda 2001; Fischer et al. 2016
	cellular energy imbalance	increase	excess metabolites		Betrus and Kreipke 2013; Algattas and Huang 2014; Fischer et al. 2016
	hypometabolic state	increase	impaired neurotransmission		Giza & Hovda 2014
	hypometabolic state	increase	axonal injury		Fischer et al. 2016
	hypometabolic state	increase	vulnerability to future injury		MacFarlane and Glenn 2015; Blennow et al. 2012
	hyperglycolysis	increase	excess metabolites		Giza & Hovda 2014; Algattas and Huang 2014; Fischer et al. 2016
	excess metabolites	increase	pathological microenvironment		Algattas and Huang 2014; Fischer et al. 2016
	mitochondrial dysfunction	increase	cellular energy imbalance		Giza and Hovda 2001; Fischer et al. 2016
	mitochondrial dysfunction	increase	axonal transport defect		Barkhoudarian et al. 2011
Neuroinflammation	neuroinflammation	increase	blood-brain barrier permeability		Mayer et al. 2013; Patterson & Holahan 2012
	neuroinflammation	increase	immune response		Mayer et al. 2013; Chiu et al. 2016
	neuroinflammation	increase	cytokine response		Algattas and Huang 2014; Mayer et al. 2013; Chiu et al. 2016
	neuroinflammation	increase	pathological microenvironment		Mayer et al. 2013; Chiu et al. 2016; Su et al., 2014; Rathbone et al., 2015; Lafrenaye et al., 2015;
	immune response	decrease	neuroinflammation		Mayer et al. 2013; Chiu et al. 2016
	cytokine response	increase	neuroinflammation		Algattas and Huang 2014; Mayer et al. 2013; Chiu et al. 2016; Su et al., 2014; Rathbone et al., 2015; Lafrenaye et al., 2015;
	cytokine response	increase	kinase activity		Collins-Praino & Corrigan 2017; Grafman and Salazar 2015
	kinase activity	increase	tau deposition		Collins-Praino & Corrigan 2017; Grafman and Salazar 2015
Pathological microenvironment	pathological microenvironment	increase	neuroinflammation		Patterson and Holahan 2012; Bigler & Maxwell 2012; Sharp et al. 2014; Ziebell et al. 2015
	pathological microenvironment	decrease	cerebral blood flow / perfusion		Mayer et al. 2013
	pathological microenvironment	increase	oxidative stress		Mayer et al. 2013
	pathological microenvironment	decrease	neuroplasticity/rerouting/reorganization		Calabrese et al. 2014
	pathological microenvironment	increase	cerebral edema		Barkhoudarian et al. 2011
	glymphatic clearing processes	decrease	tau deposition		Iliff et al. 2014; Xie et al. 2013
	glymphatic clearing processes	decrease	pathological microenvironment		Patterson and Holahan 2012; Bigler & Maxwell 2012; Sharp et al. 2014; Ziebell et al. 2015
	oxidative stress	increase	neuroinflammation		Giza & Hovda 2014
	oxidative stress	increase	mitochondrial dysfunction		Bramlett and Dietrich 2004
	oxidative stress	increase	abnormal proteolysis		See Dasuri et al. 2013 for a general discussion of oxidative stress and proteolysis
	cerebral edema	increase	impaired neurotransmission		Giza & Hovda 2014
Axonal injury	axonal injury	increase	tau deposition		Collins-Praino & Corrigan, 2017; Smith et al. 2013
	axonal injury	increase	impaired neurotransmission		Asken et al. 2017, Oehr and Anderson 2017, Johnson et al. 2013
	axonal injury	increase	long fiber tract damage		Assumed / internal logic
	axonal transport defect	increase	axonal injury		Giza and Hovda 2001;Asken et al. 2017, Oehr and Anderson 2017, Johnson et al. 2013
	axonal transport defect	increase	impaired neurotransmission		McGinn and Povlishock 2015; Meaney and Smith 2011
Network
	impaired neurotransmission	increase	sleep network dysfunction		Krueger et al. 2008; Skopin et al. 2014
	impaired neurotransmission	increase	pain processing network dysfunction		Monteith and Borsook 2014
	impaired neurotransmission	increase	cognitive fatigue		Chaudhuri and Behan 2004 discuss disruption of the striatal–thalamic–frontal cortical system in fatigue
	impaired neurotransmission	increase	limbic network dysfunction		Iliff et al. 2014
	impaired neurotransmission	decrease	intrinsic connectivity network function and coordination		Barbey et al., 2015; van den Heuvel & Sporns, 2011; Johnson et al, 2012; Sours et al., 2013; Raichle et al., 2001; Shumskaya et al., 2012; Han et al., 2014; Alhourani et al., 2016;
	impaired neurotransmission	decrease	attentional filtering capacity		Barbey et al., 2015
	impaired neurotransmission	decrease	sensorimotor integration and vestibular function		Barbey et al., 2015
	impaired neurotransmission	decrease	processing speed		Barbey et al., 2015; van den Heuvel & Sporns, 2011; Johnson et al, 2012; Sours et al., 2013; Raichle et al., 2001; Shumskaya et al., 2012; Han et al., 2014; Wolf & Koch 2016
	impaired neurotransmission	increase	need for rerouting/reorganization		Barbey et al., 2015; van den Heuvel & Sporns, 2011; Johnson et al, 2012; Sours et al., 2013; Raichle et al., 2001; Shumskaya et al., 2012; Han et al., 2014
	pain processing network dysfunction	increase	migraine / headache		Monteith and Borsook 2014
	processing speed	increase	sensorimotor integration and vestibular function		Ghajar & Ivry 2008;
	processing speed	increase	cognitive load capacity		Rath et al. 2003 "information overload"; Howell et al. 2014
	processing speed	increase	reaction time		Barbey et al., 2015; van den Heuvel & Sporns, 2011; Niogi et al. 2008
	need for rerouting/reorganization	increase	neuroplasticity/rerouting/reorganization		Barbey et al., 2015; van den Heuvel & Sporns, 2011; Johnson et al, 2012; Sours et al., 2013; Raichle et al., 2001; Shumskaya et al., 2012; Han et al., 2014;
	neuroplasticity/rerouting/reorganization	decrease	hub disruption		Barbey et al., 2015; van den Heuvel & Sporns, 2011; Johnson et al, 2012; Sours et al., 2013; Raichle et al., 2001; Shumskaya et al., 2012; Han et al., 2014;
	neuroplasticity/rerouting/reorganization	decrease	impaired neurotransmission		Barbey et al., 2015; van den Heuvel & Sporns, 2011; Johnson et al, 2012; Sours et al., 2013; Raichle et al., 2001; Shumskaya et al., 2012; Han et al., 2014;
	hub disruption	increase	need for rerouting/reorganization		Barbey et al., 2015; van den Heuvel & Sporns, 2011;
	hub disruption	increase	impaired neurotransmission		Barbey et al., 2015; van den Heuvel & Sporns, 2011;
	long fiber tract damage	increase	impaired neurotransmission		Barbey et al., 2015; van den Heuvel & Sporns, 2011; Johnson et al, 2012; Sours et al., 2013; Raichle et al., 2001; Shumskaya et al., 2012; Han et al., 2014;
	long fiber tract damage	increase	hub disruption		Barbey et al., 2015; van den Heuvel & Sporns, 2011; Johnson et al, 2012; Sours et al., 2013; Raichle et al., 2001; Shumskaya et al., 2012; Han et al., 2014;
	intrinsic connectivity network function and coordination	increase	emotional regulation		Barbey et al., 2015; Dosenbach et al., 2007; Kim & Hamann, 2007
	intrinsic connectivity network function and coordination	decrease	impulsivity		Barbey et al., 2015; Dosenbach et al., 2007
	intrinsic connectivity network function and coordination	increase	social functioning ability		Barbey et al., 2015; Dosenbach et al., 2007
	intrinsic connectivity network function and coordination	increase	working memory & executive function		Barbey et al., 2015; van den Heuvel & Sporns, 2011; Johnson et al, 2012; Sours et al., 2013; Raichle et al., 2001; Shumskaya et al., 2012; Han et al., 2014; Alhourani et al., 2016;
	limbic network dysfunction	decrease	emotional regulation		Kim & Hamann, 2007; Yamawaki et al, 2012;
	neural reserve	decrease	need for rerouting/reorganization		Bigler and Stern 2015; van den Heuvel & Sporns, 2011; Wook Yoo et al. 2015
	neural reserve	increase	cognitive reserve		Bigler and Stern 2015; Wook Yoo et al. 2015
	cognitive reserve	increase	working memory & executive function		Bigler and Stern 2015
Experiential
Sleep / fatigue	sleep network dysfunction	increase	dyssomnias		Krueger et al 2008, 2013; Sandsmark et al. 2017; Lim and Szymusiak 2015; Skopin et al. 2014
	dyssomnias	decrease	restorative sleep processes		Mazwi et al. 2015
	dyssomnias	decrease	sleep		See Sandsmark et al. 2017 for overview of sleep-wake disturbances in TBI
	restorative sleep processes	decrease	physical fatigue		Assumed
	restorative sleep processes	decrease	cognitive fatigue		Assumed
	restorative sleep processes	increase	glymphatic clearing processes		Xie et al. 2013; Miyamoto et al. 2013; Zemek et al. 2013
	restorative sleep processes	decrease	autonomic dysfunction		Baglioni et al., 2010
	physical fatigue	increase	resting		Assumed
	resting	increase	cognitive rest		Assumed / internal logic
	resting	increase	sleep		Assumed
	cognitive rest	decrease	cognitive fatigue		Thomas et al. 2015
	need for cognitive rest	increase	resting		Assumed
	need for cognitive rest	decrease	social contact & community integration		Gordon et al. 2015
	sleep	decrease	sleep debt		Assumed / internal logic
	sleep	increase	restorative sleep processes		Assumed / internal logic
	sleep debt	increase	resting		Assumed
	sleep debt	increase	irritability/mood instability		Van Someren and Riemersma-Van der Lek 2007
	cognitive fatigue	increase	migraine / headache		Collins et al. 2014
	cognitive fatigue	increase	need for cognitive rest		Assumed / internal logic
	cognitive fatigue	decrease	cognitive load capacity		See Cantor et al. 2013 for a discussion of cognitive fatigue and cognitive load and performance
	avoidance of overstimulation	decrease	cognitive fatigue		Cantor et al. 2013; Wiart et al. 2016; Levine and Greenwald 2009 discuss behavioral modifications to manage fatigue, such as avoiding multitasking, taking breaks, etc.
Predictive brain state / sensorimotor	attentional filtering capacity	increase	cognitive load capacity		Howell et al. 2014
	attentional filtering capacity	increase	predictive brain state		Ghajar and Ivry 2008; Diwakar et al 2015;
	attentional filtering capacity	increase	sensorimotor integration & vestibular function		Ghajar and Ivry 2008; Diwakar et al 2015;
	sensorimotor integration & vestibular function	increase	predictive brain state		Ghajar and Ivry 2008; Diwakar et al 2015;
	sensorimotor integration & vestibular function	decrease	balance & gait problems		King et al, 2014; Reynolds et al. 2014
	sensorimotor integration & vestibular function	decrease	dizziness and vertigo		Reynolds et al. 2014
	sensorimotor integration & vestibular function	decrease	light or sound sensitivity		Astafiev et al., 2016
	predictive brain state	increase	failure to anticipate sensory cues		Ghajar and Ivry 2008, 2009
	failure to anticipate sensory cues	increase	balance & gait problems		King et al 2014; Ghajar and Ivry 2008
	failure to anticipate sensory cues	increase	error signaling		Ghajar and Ivry 2008
	dizziness & vertigo	increase	balance & gait problems		King et al, 2014
	balance & gait problems	decrease	ability to work and complete daily tasks		Howe et al. 2006
	error signaling	increase	cognitive fatigue		Ghajar and Ivry 2008 (hypothesized)
	error signaling	increase	disorientation & confusion		Assumed
	error signaling	increase	feeling out of sync		Ghajar and Ivry 2008
	error signaling	increase	visual/perceptual impairment		Astafiev et al., 2015, 2016;
	error signaling	increase	nausea		Assumed
	visual/perceptual impairment	increase	balance & gait problems		Kaufman et al. 2006
Working memory & executive function	working memory & executive function	decrease	disorientation & confusion		Assumed
	working memory & executive function	increase	cognitive load capacity		Paas and Ayres 2014
	working memory & executive function	increase	social functioning ability		Gordon et al. 2015
	working memory & executive function	increase	coping & adaptation		Canty et al. 2014
	working memory & executive function	increase	ability to work and complete daily tasks		Drake et al. 2000; Gordon et al. 2015; Schwab et al. 2015, Mateer and Sira 2006
	working memory & executive function	decrease	impulsivity		See Spinella 2005 for discussion of impulse control as a component of executive function
	disorientation & confusion	increase	stress		Assumed
	disorientation & confusion	increase	need for coping & adaptation		Assumed
	cognitive load capacity	decrease	need for coping & adaptation		Assumed
	ability to work and complete daily tasks	decrease	need for coping & adaptation		Schwab et al. 2015
Stress / mood	stress	increase	need for coping & adaptation		Assumed
	stress	increase	depression/anxiety/mood disorders		See Roszell et al. 1991 for a discussion of anxiety and mood disorders in PTSD patients. Luis and Mittenberg 2002 discuss the contribution of stress to the development of mood disorders in a pediatric population.
	stress	increase	autonomic dysfunction		Lee et al. 2014; Brown JA et al. 2015
	stress	decrease	BDNF expression		Calabrese et al. 2014
	stress	increase	dyssomnias		See Khazaie et al. 2016 for a discussion of PTSD and sleep disorders
	autonomic dysfunction	increase	depression/anxiety/mood disorders		Alvares et al. 2016
	autonomic dysfunction	increase	exercise intolerance		Leddy et al. 2012; Leddy et al. 2016
	autonomic dysfunction	increase	light or sound sensitivity		See Weston et al. 2014 for a discussion of sensory processing and hyperarousal in PTSD
	depression/anxiety/mood disorders	decrease	positive outlook		Assumed / internal logic
	depression/anxiety/mood disorders	decrease	social functioning ability		Rhebergen et al. 2010, Gomez-Hernandez 1997
	depression/anxiety/mood disorders	increase	need for coping & adaptation		Assumed
	irritability/mood instability	increase	depression/anxiety/mood disorders		Assumed / internal logic
	irritability/mood instability	increase	impulsivity		Rath et al. 2003
	irritability/mood instability	increase	stress		Assumed
	impulsivity	increase	depression/anxiety/mood disorders		Assumed
	impulsivity	decrease	social functioning ability		Gordon et al. 2015
	impulsivity	decrease	coping & adaptation		Assumed
	emotional regulation	decrease	stress		See Seligowski et al. 2015 for a discussion of emotional regulation in PTSD. See Gross 2002 for a general discussion of emotional regulation.
	emotional regulation	decrease	irritability/mood instability		Yamawaki et al., 2012;
	emotional regulation	increase	working memory & executive function		See Gross 2002 for a discussion of cognitive consequences of emotional regulation.
	emotional regulation	increase	social functioning ability		See Gross 2002 for a discussion of social consequences of emotional expression and regulation, including negative social consequences of over-regulation of emotion.
Physical exercise	physical exercise	decrease	irritability/mood instability		Leddy et al. 2007; Scully et al. 1998
	physical exercise	increase	sleep		Leddy et al. 2007; Youngstedt 2005
	physical exercise	decrease	impaired vasoreactivity		Leddy et al. 2016
	physical exercise	increase	BDNF expression		Leddy et al. 2007, Ferris et al. 2007
	BDNF expression	increase	working memory & executive function		Bekinschtein et al. 2008 discuss BDNF and memory in general; Hayes et al. 2017 discuss BDNF in mTBI
	BDNF expression	decrease	autonomic dysfunction		Failla et al. 2016
	BDNF expression	increase	neuroplasticity/rerouting/reorganization		Calabrese et al. 2014
	comorbid pain & muscle tension	increase	stress		See Asmundson et al. 2002 for a discussion of PTSD and pain
	exercise intolerance	decrease	physical exercise		Assumed / internal logic
	exercise intolerance	decrease	cognitive load capacity		Kozlowski et al. 2013 showed evidence of increased PCS symptoms, including difficulty concentrating, in patients experiencing exercise intolerance.
Coping & adaptation	coping & adaptation	decrease	need for coping & adaptation		Assumed / internal logic
	coping & adaptation	increase	ability to work and complete daily tasks		Mateer and Sira 2006
	coping & adaptation	increase	avoidance of overstimulation		Levine and Greenwald 2009 discuss behavioral modifications to manage fatigue, such as avoiding multitasking, taking breaks, etc.
	coping & adaptation	increase	adherence to treatment		Assumed / internal logic
	need for coping & adaptation	increase	coping & adaptation		Assumed / internal logic
	adherence to treatment	decrease	dyssomnias		Reynolds et al. 2014; see Sandsmark et al. 2017 for discussion of treatment for sleep disorders in TBI
	adherence to treatment	increase	physical exercise		Reynolds et al. 2014
	adherence to treatment	decrease	comorbid pain & muscle tension		Reynolds et al. 2014
	adherence to treatment	decrease	migraine / headache		Reynolds et al. 2014
	adherence to treatment	decrease	depression/anxiety/mood disorders		Reynolds et al. 2014
	adherence to treatment	increase	cognitive rest		Reynolds et al. 2014
Miscellaneous experiential	migraine / headache	increase	need for cognitive rest		Reynolds et al. 2014
	light or sound sensitivity	increase	cognitive fatigue		Johansson and Rönnbäck 2017
	light or sound sensitivity	increase	migraine / headache		Reynolds et al. 2014
	light or sound sensitivity	increase	need for coping & adaptation		Clark et al., 2017
	light or sound sensitivity	increase	disorientation & confusion		Stern 2011
	personal resilience	increase	positive outlook		Sullivan et al, 2016
	personal resilience	increase	coping & adaptation		Sullivan et al, 2016; Losoi et al, 2015
	positive outlook	increase	social contact & community integration		Andrewes et al. 2014 discuss the use of positive psychology interventions for TBI
	positive outlook	decrease	stress		Andrewes et al. 2014 discuss the use of positive psychology interventions for TBI
Social
	social functioning ability	increase	social contact & community integration		Gordon et al. 2015
	social functioning ability	increase	supportive relationships	Y	Hinzey et al. 2016; Yeates et al. 2010
	social functioning ability	increase	ability to work and complete daily tasks		Mateer and Sira 2006
	social contact & community integration	decrease	depression/anxiety/mood disorders		Gordon et al. 2015; Horner et al 2008; Gomez-Hernandez et al. 1997
	social contact & community integration	decrease	stress		Wiart et al. 2016 discuss role of family in helping injured person avoid stress
	supportive relationships	increase	social reserve		Term social reserve introduced in Kenzie et al. 2017.
	social reserve	increase	social contact & community integration		Term social reserve introduced in Kenzie et al. 2017.
	social reserve	increase	access to healthcare		Term social reserve introduced in Kenzie et al. 2017.
	access to healthcare	increase	patient education		See Gruman et al. 2010 for a discussion of patient education and engagement
	patient education	increase	adherence to treatment		See Gruman et al. 2010 for a discussion of patient education and engagement
	patient education	increase	coping & adaptation		Mittenberg et al. 1996; Mateer and Sira 2006
	social pressure	decrease	adherence to treatment		Kroshus et al. 2015 discuss social pressure in the context of youth sports concussion.
	social pressure	increase	stress		Henry et al. 1985; LaRoche et al 2016; McCrea et al. 2010

## Sheet: Full Citations
Algattas, Hanna, and Jason H. Huang. 2013. “Traumatic Brain Injury Pathophysiology and Treatments: Early, Intermediate, and Late Phases Post-Injury.” International Journal of Molecular Sciences 15 (1): 309–41. https://doi.org/10.3390/ijms15010309.
Alhourani, Ahmad, Thomas A. Wozny, Deepa Krishnaswamy, Sudhir Pathak, Shawn A. Walls, Avniel S. Ghuman, Donald N. Krieger, David O. Okonkwo, R. Mark Richardson, and Ajay Niranjan. 2016. “Magnetoencephalography-Based Identification of Functional Connectivity Network Disruption Following Mild Traumatic Brain Injury.” Journal of Neurophysiology 116 (4): 1840–47. https://doi.org/10.1152/jn.00513.2016.
Alvares, Gail A., Daniel S. Quintana, Ian B. Hickie, and Adam J. Guastella. 2016. “Autonomic Nervous System Dysfunction in Psychiatric Disorders and the Impact of Psychotropic Medications: A Systematic Review and Meta-Analysis.” Journal of Psychiatry & Neuroscience : JPN 41 (2): 89–104. https://doi.org/10.1503/jpn.140217.
Andrewes, H. E., V. Walker, and B. O’Neill. 2014. “Exploring the Use of Positive Psychology Interventions in Brain Injury Survivors with Challenging Behaviour.” Brain Injury 28 (7): 965–71. https://doi.org/10.3109/02699052.2014.888764.
Asken, Breton Michael, Steven T. DeKosky, James R. Clugston, Michael S. Jaffee, and Russell M. Bauer. 2017. “Diffusion Tensor Imaging (DTI) Findings in Adult Civilian, Military, and Sport-Related Mild Traumatic Brain Injury (MTBI): A Systematic Critical Review.” Brain Imaging and Behavior, March, 1–28. https://doi.org/10.1007/s11682-017-9708-9.
Asmundson, Gordon J. G., Michael J. Coons, Steven Taylor, and Joel Katz. 2002. “PTSD and the Experience of Pain: Research and Clinical Implications of Shared Vulnerability and Mutual Maintenance Models.” Canadian Journal of Psychiatry. Revue Canadienne De Psychiatrie 47 (10): 930–37. https://doi.org/10.1177/070674370204701004.
Astafiev, Serguei V., Gordon L. Shulman, Nicholas V. Metcalf, Jennifer Rengachary, Christine L. MacDonald, Deborah L. Harrington, Jun Maruta, et al. 2015. “Abnormal White Matter Blood-Oxygen-Level-Dependent Signals in Chronic Mild Traumatic Brain Injury.” Journal of Neurotrauma 32 (16): 1254–71. https://doi.org/10.1089/neu.2014.3547.
Astafiev, Serguei V., Kristina L. Zinn, Gordon L. Shulman, and Maurizio Corbetta. 2016. “Exploring the Physiological Correlates of Chronic Mild Traumatic Brain Injury Symptoms.” NeuroImage. Clinical 11: 10–19. https://doi.org/10.1016/j.nicl.2016.01.004.
Baglioni, Chiara, Kai Spiegelhalder, Caterina Lombardo, and Dieter Riemann. 2010. “Sleep and Emotions: A Focus on Insomnia.” Sleep Medicine Reviews 14 (4): 227–38. https://doi.org/10.1016/j.smrv.2009.10.007.
Barbey, Aron K., Antonio Belli, Ann Logan, Rachael Rubin, Marta Zamroziewicz, and Joachim T. Operskalski. 2015. “Network Topology and Dynamics in Traumatic Brain Injury.” Current Opinion in Behavioral Sciences 4 (May): 92–102.
Barkhoudarian, Garni, David A. Hovda, and Christopher C. Giza. 2011. “The Molecular Pathophysiology of Concussive Brain Injury.” Clinics in Sports Medicine 30 (1): 33–48. https://doi.org/10.1016/j.csm.2010.09.001.
Bekinschtein, Pedro, Martin Cammarota, Ivan Izquierdo, and Jorge H. Medina. 2008. “Reviews: BDNF and Memory Formation and Storage.” The Neuroscientist 14 (2): 147–56. https://doi.org/10.1177/1073858407305850.
Bergold, Peter J. 2016. “Treatment of Traumatic Brain Injury with Anti-Inflammatory Drugs.” Experimental Neurology 275 (January): 367–80. https://doi.org/10.1016/j.expneurol.2015.05.024.
Betrus, Christopher, and ChristianW. Kreipke. 2013. “Historical Perspectives in Understanding Traumatic Brain Injury and in Situating Disruption in CBF in the Pathotrajectory of Head Trauma.” In Cerebral Blood Flow, Metabolism, and Head Trauma, edited by Christian W. Kreipke and Jose A. Rafols, Chapter 1 excerpts:1–27. Springer New York. http://dx.doi.org/10.1007/978-1-4614-4148-9_1.
Bigler, Erin D., and William L. Maxwell. 2012. “Neuropathology of Mild Traumatic Brain Injury: Relationship to Neuroimaging Findings.” Brain Imaging and Behavior 6 (2): 108–36. https://doi.org/10.1007/s11682-011-9145-0.
Bigler, Erin D., and Yaakov Stern. 2015. “Traumatic Brain Injury and Reserve.” In Handbook of Clinical Neurology, edited by Jordan Grafman and Andres M. Salazar, 128:691–710. Traumatic Brain Injury, Part II. Elsevier.
Blennow, Kaj, John Hardy, and Henrik Zetterberg. 2012. “The Neuropathology and Neurobiology of Traumatic Brain Injury.” Neuron 76 (5): 886–99. https://doi.org/10.1016/j.neuron.2012.11.021.
Bramlett, Helen M., and W. Dalton Dietrich. 2004. “Pathophysiology of Cerebral Ischemia and Brain Trauma: Similarities and Differences.” Journal of Cerebral Blood Flow and Metabolism: Official Journal of the International Society of Cerebral Blood Flow and Metabolism 24 (2): 133–50. https://doi.org/10.1097/01.WCB.0000111614.19196.04.
Brown, Juliette A., Hillary L. Woodworth, and Gina M. Leinninger. 2015. “To Ingest or Rest? Specialized Roles of Lateral Hypothalamic Area Neurons in Coordinating Energy Balance.” Frontiers in Systems Neuroscience 9 (February). https://doi.org/10.3389/fnsys.2015.00009.
Browne, Kevin D., Xiao-Han Chen, David F. Meaney, and Douglas H. Smith. 2011. “Mild Traumatic Brain Injury and Diffuse Axonal Injury in Swine.” Journal of Neurotrauma 28 (9): 1747–55. https://doi.org/10.1089/neu.2011.1913.
Budinger, Thomas F. 2016. “An Overview of Concussion: History and Needed Research.” The Bridge: National Academy of Engineering 46 (1): 5–22.
Calabrese, Francesca, Andrea C. Rossetti, Giorgio Racagni, Peter Gass, Marco A. Riva, and Raffaella Molteni. 2014. “Brain-Derived Neurotrophic Factor: A Bridge between Inflammation and Neuroplasticity.” Frontiers in Cellular Neuroscience 8 (December). https://doi.org/10.3389/fncel.2014.00430.
Cantor, Joshua B., Wayne Gordon, and Shinakee Gumber. 2013. “What Is Post TBI Fatigue?” 32 (July). https://doi.org/10.3233/NRE-130912.
Canty, Allana, David Shum, Harvey S. Levin, and Raymond C. K. Chan. 2014. “Memory Impairments after Traumatic Brain Injury.” In Understanding Traumatic Brain Injury: Current Research and Future Directions. Vol. Chapter 5. Oxford University Press.
Chaudhuri, Abhijit, and Peter O Behan. 2004. “Fatigue in Neurological Disorders.” The Lancet 363 (9413): 978–88. https://doi.org/10.1016/S0140-6736(04)15794-2.
Chen, Yun, Wei Huang, and Shlomi Constantini. 2013. “The Differences between Blast-Induced and Sports-Related Brain Injuries.” Frontiers in Neurology 4 (August). https://doi.org/10.3389/fneur.2013.00119.
Chiu, Chong-Chi, Yi-En Liao, Ling-Yu Yang, Jing-Ya Wang, David Tweedie, Hanuma K. Karnati, Nigel H. Greig, and Jia-Yi Wang. 2016. “Neuroinflammation in Animal Models of Traumatic Brain Injury.” Journal of Neuroscience Methods 272 (October): 38–49. https://doi.org/10.1016/j.jneumeth.2016.06.018.
Clark, Joseph, Kimberly Hasselfeld, Kathryn Bigsby, and Jon Divine. 2017. “Colored Glasses to Mitigate Photophobia Symptoms Posttraumatic Brain Injury.” Journal of Athletic Training 52 (8): 725–29. https://doi.org/10.4085/1062-6050-52.4.04.
Collins, Michael W., Anthony P. Kontos, Erin Reynolds, Christopher D. Murawski, and Freddie H. Fu. 2014. “A Comprehensive, Targeted Approach to the Clinical Care of Athletes Following Sport-Related Concussion.” Knee Surgery, Sports Traumatology, Arthroscopy 22 (2): 235–46. https://doi.org/10.1007/s00167-013-2791-6.
Collins-Praino, Lyndsey E., and Frances Corrigan. 2017. “Does Neuroinflammation Drive the Relationship between Tau Hyperphosphorylation and Dementia Development Following Traumatic Brain Injury?” Brain, Behavior, and Immunity 60 (February): 369–82. https://doi.org/10.1016/j.bbi.2016.09.027.
Dasuri, Kalavathi, Le Zhang, and Jeffrey N. Keller. 2013. “Oxidative Stress, Neurodegeneration, and the Balance of Protein Degradation and Protein Synthesis.” Free Radical Biology and Medicine, Neurodegeneration, 62 (September): 170–85. https://doi.org/10.1016/j.freeradbiomed.2012.09.016.
Diwakar, Mithun, Deborah L. Harrington, Jun Maruta, Jamshid Ghajar, Fady El-Gabalawy, Laura Muzzatti, Maurizio Corbetta, Ming-Xiong Huang, and Roland R. Lee. 2015. “Filling in the Gaps: Anticipatory Control of Eye Movements in Chronic Mild Traumatic Brain Injury.” NeuroImage : Clinical 8 (April): 210–23. https://doi.org/10.1016/j.nicl.2015.04.011.
Dosenbach, Nico U. F., Damien A. Fair, Francis M. Miezin, Alexander L. Cohen, Kristin K. Wenger, Ronny A. T. Dosenbach, Michael D. Fox, et al. 2007. “Distinct Brain Networks for Adaptive and Stable Task Control in Humans.” Proceedings of the National Academy of Sciences 104 (26): 11073–78. https://doi.org/10.1073/pnas.0704320104.
Drake, A. I., N. Gray, S. Yoder, M. Pramuka, and M. Llewellyn. 2000. “Factors Predicting Return to Work Following Mild Traumatic Brain Injury: A Discriminant Analysis.” The Journal of Head Trauma Rehabilitation 15 (5): 1103–12.
Ellis, Michael J., John J. Leddy, and Barry Willer. 2015. “Physiological, Vestibulo-Ocular and Cervicogenic Post-Concussion Disorders: An Evidence-Based Classification System with Directions for Treatment.” Brain Injury 29 (2): 238–48. https://doi.org/10.3109/02699052.2014.965207.
Failla, Michelle D., Yvette P. Conley, and Amy K. Wagner. 2016. “Brain-Derived Neurotrophic Factor (BDNF) in Traumatic Brain Injury–Related Mortality: Interrelationships Between Genetics and Acute Systemic and Central Nervous System BDNF Profiles.” Neurorehabilitation and Neural Repair 30 (1): 83–93.
Farkas, Orsolya, and John T. Povlishock. 2007. “Cellular and Subcellular Change Evoked by Diffuse Traumatic Brain Injury: A Complex Web of Change Extending Far beyond Focal Damage.” In Progress in Brain Research, 161:43–59. Elsevier. http://linkinghub.elsevier.com/retrieve/pii/S0079612306610042.
Fehily, Brooke, and Melinda Fitzgerald. 2017. “Repeated Mild Traumatic Brain Injury: Potential Mechanisms of Damage.” Cell Transplantation 26 (7): 1131–55. https://doi.org/10.1177/0963689717714092.
Ferris, Lee T., James S. Williams, and Chwan-Li Shen. 2007. “The Effect of Acute Exercise on Serum Brain-Derived Neurotrophic Factor Levels and Cognitive Function.” Medicine and Science in Sports and Exercise 39 (4): 728–34. https://doi.org/10.1249/mss.0b013e31802f04c7.
Fischer, Tara D., Michael J. Hylin, Jing Zhao, Anthony N. Moore, M. Neal Waxham, and Pramod K. Dash. 2016. “Altered Mitochondrial Dynamics and TBI Pathophysiology.” Frontiers in Systems Neuroscience 10. https://doi.org/10.3389/fnsys.2016.00029.
Gaetz, Michael. 2004. “The Neurophysiology of Brain Injury.” Clinical Neurophysiology 115 (1): 4–18. https://doi.org/10.1016/S1388-2457(03)00258-X.
Gardner, Andrew, Grant L. Iverson, and Peter Stanwell. 2014. “A Systematic Review of Proton Magnetic Resonance Spectroscopy Findings in Sport-Related Concussion.” Journal of Neurotrauma 31 (1): 1–18. https://doi.org/10.1089/neu.2013.3079.
Ghajar, Jamshid, and Richard B. Ivry. 2008. “The Predictive Brain State: Timing Deficiency in Traumatic Brain Injury?” Neurorehabilitation and Neural Repair 22 (3): 217–27. https://doi.org/10.1177/1545968308315600.
———. 2009. “The Predictive Brain State: Asynchrony in Disorders of Attention?” The Neuroscientist: A Review Journal Bringing Neurobiology, Neurology and Psychiatry 15 (3): 232–42. https://doi.org/10.1177/1073858408326429.
Gironda, Ronald J., Michael E. Clark, Robert L. Ruff, Sari Chait, Michael Craine, Robyn Walker, and Joel Scholten. 2009. “Traumatic Brain Injury, Polytrauma, and Pain: Challenges and Treatment Strategies for the Polytrauma Rehabilitation.” Rehabilitation Psychology 54 (3): 247–58. https://doi.org/10.1037/a0016906.
Giza, Christopher C., and David A. Hovda. 2001. “The Neurometabolic Cascade of Concussion.” Journal of Athletic Training 36 (3): 228–35.
———. 2014. “The New Neurometabolic Cascade of Concussion.” Neurosurgery 75 (October): S24–33. https://doi.org/10.1227/NEU.0000000000000505.
Gomez-Hernandez, R., J. E. Max, T. Kosier, S. Paradiso, and R. G. Robinson. 1997. “Social Impairment and Depression after Traumatic Brain Injury.” Archives of Physical Medicine and Rehabilitation 78 (12): 1321–26.
Gordon, Wayne A., Joshua Cantor, Dams-o’connor Kristen, and Theodore Tsaousides. 2015. “Long-Term Social Integration and Community Support.” Handbook of Clinical Neurology 127: 423–31. https://doi.org/10.1016/B978-0-444-52892-6.00027-1.
Grafman, Jordan, and Andres M Salazar. 2015. “The Ebb and Flow of Traumatic Brain Injury Research.Pdf.” In Handbook of Clinical Neurology: Traumatic Brain Injury Part II, 128:795–802. 3rd.
Gross, James J. 2002. “Emotion Regulation: Affective, Cognitive, and Social Consequences.” Psychophysiology 39 (3): 281–91. https://doi.org/10.1017.S0048577201393198.
Gruman, Jessie, Margaret Holmes Rovner, Molly E. French, Dorothy Jeffress, Shoshanna Sofaer, Dale Shaller, and Denis J. Prager. 2010. “From Patient Education to Patient Engagement: Implications for the Field of Patient Education.” Patient Education and Counseling 78 (3): 350–56. https://doi.org/10.1016/j.pec.2010.02.002.
Han, Kihwan, Christine L. Mac Donald, Ann M. Johnson, Yolanda Barnes, Linda Wierzechowski, David Zonies, John Oh, et al. 2014. “Disrupted Modular Organization of Resting-State Cortical Functional Connectivity in U.S. Military Personnel Following Concussive ‘mild’ Blast-Related Traumatic Brain Injury.” NeuroImage 84 (January): 76–96. https://doi.org/10.1016/j.neuroimage.2013.08.017.
Hayes, J. P., A. Reagan, M. W. Logue, S. M. Hayes, N. Sadeh, D. R. Miller, M. Verfaellie, et al. 2017. “BDNF Genotype Is Associated with Hippocampal Volume in Mild Traumatic Brain Injury: BDNF Genotype, Hippocampal Volume and MTBI.” Genes, Brain and Behavior, August. https://doi.org/10.1111/gbb.12403.
Hayes, R. L., and C. E. Dixon. 1994. “Neurochemical Changes in Mild Head Injury.” Seminars in Neurology 14 (1): 25–31. https://doi.org/10.1055/s-2008-1041055.
Henry, Luke C., Sébastien Tremblay, Yvan Boulanger, Dave Ellemberg, and Maryse Lassonde. 2010. “Neurometabolic Changes in the Acute Phase after Sports Concussions Correlate with Symptom Severity.” Journal of Neurotrauma 27 (1): 65–76. https://doi.org/10.1089/neu.2009.0962.
Henry, Philip W., John Knippa, and Charles J. Golden. 1985. “A Systems Model for Therapy with Brain-Injured Adults and Their Families.” Family Systems Medicine 3 (4): 427–39. http://dx.doi.org.proxy.lib.pdx.edu/10.1037/h0089673.
Hinzey, Adam, Monica M. Gaudier-Diaz, Maryam B. Lustberg, and A. Courtney DeVries. 2016. “Breast Cancer and Social Environment: Getting by with a Little Help from Our Friends.” Breast Cancer Research: BCR 18 (1): 54. https://doi.org/10.1186/s13058-016-0700-x.
Horner, Michael D., Anbesaw W. Selassie, Lee Lineberry, Pamela L. Ferguson, and Lawrence A. Labbate. 2008. “Predictors of Psychological Symptoms 1 Year After Traumatic Brain Injury: A Population‐Based, Epidemiological Study.” The Journal of Head Trauma Rehabilitation 23 (2): 74–83. https://doi.org/10.1097/01.HTR.0000314526.01006.c8.
Howe, J A, E L Inness, A Venturini, J I Williams, and M C Verrier. 2006. “The Community Balance and Mobility Scale-a Balance Measure for Individuals with Traumatic Brain Injury.” Clinical Rehabilitation 20 (10): 885–95. https://doi.org/10.1177/0269215506072183.
Howell, David R., Louis R. Osternig, Michael C. Koester, and Li-Shan Chou. 2014. “The Effect of Cognitive Task Complexity on Gait Stability in Adolescents Following Concussion.” Experimental Brain Research 232 (6): 1773–82. https://doi.org/10.1007/s00221-014-3869-1.
Iliff, J. J., M. J. Chen, B. A. Plog, D. M. Zeppenfeld, M. Soltero, L. Yang, I. Singh, R. Deane, and M. Nedergaard. 2014. “Impairment of Glymphatic Pathway Function Promotes Tau Pathology after Traumatic Brain Injury.” Journal of Neuroscience 34 (49): 16180–93. https://doi.org/10.1523/JNEUROSCI.3020-14.2014.
Johansson, Birgitta, and Lars Rönnbäck. 2017. “Assessment and Treatment of Mental Fatigue after a Traumatic Brain Injury.” Neuropsychological Rehabilitation 27 (7): 1047–55. https://doi.org/10.1080/09602011.2017.1292921.
Johnson, Brian, Kai Zhang, Michael Gay, Silvina Horovitz, Mark Hallett, Wayne Sebastianelli, and Semyon Slobounov. 2012. “Alteration of Brain Default Network in Subacute Phase of Injury in Concussed Individuals: Resting-State FMRI Study.” NeuroImage 59 (1): 511–18. https://doi.org/10.1016/j.neuroimage.2011.07.081.
Johnson, Victoria E., William Stewart, and Douglas H. Smith. 2013. “Axonal Pathology in Traumatic Brain Injury.” Experimental Neurology 246 (August): 35–43. https://doi.org/10.1016/j.expneurol.2012.01.013.
Kaufman, Kenton R., Robert H. Brey, Li-Shan Chou, Ann Rabatin, Allen W. Brown, and Jeffrey R. Basford. 2006. “Comparison of Subjective and Objective Measurements of Balance Disorders Following Traumatic Brain Injury.” Medical Engineering & Physics 28 (3): 234–39. https://doi.org/10.1016/j.medengphy.2005.05.005.
Kenzie, Erin S., Elle L. Parks, Erin D. Bigler, Miranda M. Lim, James C. Chesnutt, and Wayne Wakeland. 2017. “Concussion As a Multi-Scale Complex System: An Interdisciplinary Synthesis of Current Knowledge.” Frontiers in Neurology 8. https://doi.org/10.3389/fneur.2017.00513.
Khazaie, Habibolah, Mohammad Rasoul Ghadami, and Maryam Masoudi. 2016. “Sleep Disturbances in Veterans with Chronic War-Induced PTSD.” Journal of Injury and Violence Research 8 (2): 99–107. https://doi.org/10.5249/jivr.v8i2.808.
Kim, Sang Hee, and Stephan Hamann. 2007. “Neural Correlates of Positive and Negative Emotion Regulation.” Journal of Cognitive Neuroscience 19 (5): 776–98. https://doi.org/10.1162/jocn.2007.19.5.776.
King, Laurie A., Fay B. Horak, Martina Mancini, Donald Pierce, Kelsey C. Priest, James Chesnutt, Patrick Sullivan, and Julie C. Chapman. 2014. “Instrumenting the Balance Error Scoring System for Use with Patients Reporting Persistent Balance Problems After Mild Traumatic Brain Injury.” Archives of Physical Medicine and Rehabilitation 95 (2): 353–59. https://doi.org/10.1016/j.apmr.2013.10.015.
Koerte, Inga K., Alexander P. Lin, Anna Willems, Marc Muehlmann, Jakob Hufschmidt, Michael J. Coleman, Isobel Green, et al. 2015. “A Review of Neuroimaging Findings in Repetitive Brain Trauma.” Brain Pathology (Zurich, Switzerland) 25 (3): 318–49. https://doi.org/10.1111/bpa.12249.
Kou, Zhifeng, and Pamela J. VandeVord. 2014. “Traumatic White Matter Injury and Glial Activation: From Basic Science to Clinics: Traumatic White Matter Injury and Glial Activation.” Glia 62 (11): 1831–55. https://doi.org/10.1002/glia.22690.
Kozlowski, Karl F., James Graham, John J. Leddy, Lee Devinney-Boymel, and Barry S. Willer. 2013. “Exercise Intolerance in Individuals With Postconcussion Syndrome.” Journal of Athletic Training 48 (5): 627–35. https://doi.org/10.4085/1062-6050-48.5.02.
Kreipke, Christian W. 2013. “Historical Perspectives in Understanding Traumatic Brain Injury and in Situating Disruption in CBF in the Pathotrajectory of Head Trauma.” In Cerebral Blood Flow, Metabolism, and Head Trauma, Kreipke C., Rafols J. (Eds). Springer.
Kroshus, Emily, Bernice Garnett, Matt Hawrilenko, Christine M. Baugh, and Jerel P. Calzo. 2015. “Concussion Under-Reporting and Pressure from Coaches, Teammates, Fans, and Parents.” Social Science & Medicine (1982) 134 (June): 66–75. https://doi.org/10.1016/j.socscimed.2015.04.011.
Krueger, James M., Yanhua H. Huang, David M. Rector, and Daniel J. Buysse. 2013. “Sleep: A Synchrony of Cell Activity-Driven Small Network States.” European Journal of Neuroscience 38 (2): 2199–2209. https://doi.org/10.1111/ejn.12238.
Krueger, James M., David M. Rector, Sandip Roy, Hans P. A. Van Dongen, Gregory Belenky, and Jaak Panksepp. 2008. “Sleep as a Fundamental Property of Neuronal Assemblies.” Nature Reviews Neuroscience 9 (12): 910–19. https://doi.org/10.1038/nrn2521.
Kulbe, Jacqueline R., and James W. Geddes. 2016. “Current Status of Fluid Biomarkers in Mild Traumatic Brain Injury.” Experimental Neurology, Traumatic Brain Injury, 275, Part 3 (January): 334–52. https://doi.org/10.1016/j.expneurol.2015.05.004.
Lafrenaye, Audrey D., Masaki Todani, Susan A. Walker, and John T. Povlishock. 2015. “Microglia Processes Associate with Diffusely Injured Axons Following Mild Traumatic Brain Injury in the Micro Pig.” Journal of Neuroinflammation 12 (October). https://doi.org/10.1186/s12974-015-0405-6.
LaRoche, Ashley A., Lindsay D. Nelson, Peter K. Connelly, Kevin D. Walter, and Michael A. McCrea. 2016. “Sport-Related Concussion Reporting and State Legislative Effects.” Clinical Journal of Sport Medicine : Official Journal of the Canadian Academy of Sport Medicine 26 (1): 33–39. https://doi.org/10.1097/JSM.0000000000000192.
Leddy, J. J., H. Sandhu, V. Sodhi, J. G. Baker, and B. Willer. 2012. “Rehabilitation of Concussion and Post-Concussion Syndrome.” Sports Health: A Multidisciplinary Approach 4 (2): 147–54. https://doi.org/10.1177/1941738111433673.
Leddy, John, Andrea Hinds, Dan Sirica, and Barry Willer. 2016. “The Role of Controlled Exercise in Concussion Management.” PM&R, Advanced Sports Medicine Concepts and Controversies, 8 (3, Supplement): S91–100. https://doi.org/10.1016/j.pmrj.2015.10.017.
Leddy, John J., Karl Kozlowski, Michael Fung, David R. Pendergast, and Barry Willer. 2007. “Regulatory and Autoregulatory Physiological Dysfunction as a Primary Characteristic of Post Concussion Syndrome: Implications for Treatment.” NeuroRehabilitation 22 (3): 199–205.
Lee, Sung W., Lee Gerdes, Catherine L. Tegeler, Hossam A. Shaltout, and Charles H. Tegeler. 2014. “A Bihemispheric Autonomic Model for Traumatic Stress Effects on Health and Behavior.” Frontiers in Psychology 5 (August). https://doi.org/10.3389/fpsyg.2014.00843.
Len, T. K., and J. P. Neary. 2010. “Cerebrovascular Pathophysiology Following Mild Traumatic Brain Injury: Pathophysiology Following MTBI.” Clinical Physiology and Functional Imaging, November, no-no. https://doi.org/10.1111/j.1475-097X.2010.00990.x.
Len, Trevor K., J. Patrick Neary, Gordon J. G. Asmundson, David G. Goodman, Bruce Bjornson, and Yagesh N. Bhambhani. 2011. “Cerebrovascular Reactivity Impairment after Sport-Induced Concussion:” Medicine & Science in Sports & Exercise 43 (12): 2241–48. https://doi.org/10.1249/MSS.0b013e3182249539.
Levine, Jaime, and Brian D. Greenwald. 2009. “Fatigue in Parkinson Disease, Stroke, and Traumatic Brain Injury.” Physical Medicine and Rehabilitation Clinics of North America 20 (2): 347–61. https://doi.org/10.1016/j.pmr.2008.12.006.
Lim, Miranda M., and Ronald Szymusiak. 2015. “Neurobiology of Arousal and Sleep: Updates and Insights Into Neurological Disorders.” Current Sleep Medicine Reports 1 (2): 91–100. https://doi.org/10.1007/s40675-015-0013-0.
Lin, Alexander P, Saadallah Ramadan, Robert A Stern, Hayden C Box, Christopher J Nowinski, Brian D Ross, and Carolyn E Mountford. 2015. “Changes in the Neurochemistry of Athletes with Repetitive Brain Trauma: Preliminary Results Using Localized Correlated Spectroscopy.” Alzheimer’s Research & Therapy 7 (1). https://doi.org/10.1186/s13195-015-0094-5.
Ling, G., J. M. Ecklund, and F. A. Bandak. 2015. “Brain Injury from Explosive Blast: Description and Clinical Management.” Handbook of Clinical Neurology 127: 173–80. https://doi.org/10.1016/B978-0-444-52892-6.00011-8.
Losoi, Heidi, Noah D. Silverberg, Minna Wäljas, Senni Turunen, Eija Rosti-Otajärvi, Mika Helminen, Teemu Miikka Artturi Luoto, Juhani Julkunen, Juha Öhman, and Grant L. Iverson. 2015. “Resilience Is Associated with Outcome from Mild Traumatic Brain Injury.” Journal of Neurotrauma 32 (13): 942–49. https://doi.org/10.1089/neu.2014.3799.
Luis, Cheryl A., and Wiley Mittenberg. 2002. “Mood and Anxiety Disorders Following Pediatric Traumatic Brain Injury: A Prospective Study.” Journal of Clinical and Experimental Neuropsychology (Neuropsychology, Development and Cognition: Section A) 24 (3): 270–79. https://doi.org/10.1076/jcen.24.3.270.982.
MacFarlane, Matthew P., and Thomas C. Glenn. 2015. “Neurochemical Cascade of Concussion.” Brain Injury 29 (2): 139–53. https://doi.org/10.3109/02699052.2014.965208.
Mateer, Catherine A., and Claire S. Sira. 2006. “Cognitive and Emotional Consequences of TBI: Intervention Strategies for Vocational Rehabilitation.” NeuroRehabilitation 21 (4): 315–326.
Mayer, Cynthia L., Bertrand R. Huber, and Elaine Peskind. 2013. “Traumatic Brain Injury, Neuroinflammation, and Post-Traumatic Headaches.” Headache 53 (9): 1523–30. https://doi.org/10.1111/head.12173.
Mazwi, Nicole L., Heidi Fusco, and Ross Zafonte. 2015. “Sleep in Traumatic Brain Injury.” Handbook of Clinical Neurology 128: 553–66. https://doi.org/10.1016/B978-0-444-63521-1.00035-2.
McCrea, Michael, Leslie Prichep, Matthew R. Powell, Robert Chabot, and William B. Barr. 2010. “Acute Effects and Recovery after Sport-Related Concussion: A Neurocognitive and Quantitative Brain Electrical Activity Study.” The Journal of Head Trauma Rehabilitation 25 (4): 283–92. https://doi.org/10.1097/HTR.0b013e3181e67923.
McGinn, Melissa J., and John T. Povlishock. 2015. “Cellular and Molecular Mechanisms of Injury and Spontaneous Recovery.” Handbook of Clinical Neurology 127: 67–87. https://doi.org/10.1016/B978-0-444-52892-6.00005-2.
McKee, Ann C., Robert C. Cantu, Christopher J. Nowinski, E. Tessa Hedley-Whyte, Brandon E. Gavett, Andrew E. Budson, Veronica E. Santini, Hyo-Soon Lee, Caroline A. Kubilus, and Robert A. Stern. 2009. “Chronic Traumatic Encephalopathy in Athletes: Progressive Tauopathy Following Repetitive Head Injury.” Journal of Neuropathology and Experimental Neurology 68 (7): 709–35. https://doi.org/10.1097/NE…
Meaney, David F., and Douglas H. Smith. 2011. “Biomechanics of Concussion.” Clinics in Sports Medicine 30 (1): 19–31. https://doi.org/10.1016/j.csm.2010.08.009.
Mittenberg, Wiley, Geoffrey Tremont, Renee E. Zielinski, Sharon Fichera, and Katrina R. Rayls. 1996. “Cognitive-Behavioral Prevention of Postconcussion Syndrome.” Archives of Clinical Neuropsychology 11 (2): 139–45. https://doi.org/10.1016/0887-6177(95)00006-2.
Miyamoto, Akiko, Hiroaki Wake, Andrew J. Moorhouse, and Junichi Nabekura. 2013. “Microglia and Synapse Interactions: Fine Tuning Neural Circuits and Candidate Molecules.” Frontiers in Cellular Neuroscience 7: 70. https://doi.org/10.3389/fncel.2013.00070.
Monteith, Teshamae S., and David Borsook. 2014. “Insights and Advances in Post-Traumatic Headache: Research Considerations.” Current Neurology and Neuroscience Reports 14 (2). https://doi.org/10.1007/s11910-013-0428-2.
Niogi, S.N., P. Mukherjee, J. Ghajar, C. Johnson, R.A. Kolster, R. Sarkar, H. Lee, et al. 2008. “Extent of Microstructural White Matter Injury in Postconcussive Syndrome Correlates with Impaired Cognitive Reaction Time: A 3T Diffusion Tensor Imaging Study of Mild Traumatic Brain Injury.” American Journal of Neuroradiology 29 (5): 967–73. https://doi.org/10.3174/ajnr.A0970.
Oehr, Lucy, and Jacqueline Anderson. 2017. “Diffusion-Tensor Imaging Findings and Cognitive Function Following Hospitalised Mixed-Mechanism Mild Traumatic Brain Injury: A Systematic Review and Meta-Analysis.” Archives of Physical Medicine and Rehabilitation, April. https://doi.org/10.1016/j.apmr.2017.03.019.
Omalu, Bennet. 2014. “Chronic Traumatic Encephalopathy.” Progress in Neurological Surgery 28: 38–49. https://doi.org/10.1159/000358761.
Paas, Fred, and Paul Ayres. 2014. “Cognitive Load Theory: A Broader View on the Role of Memory in Learning and Education.” Educational Psychology Review 26 (2): 191–95. https://doi.org/10.1007/s10648-014-9263-5.
Patterson, Zachary R., and Matthew R. Holahan. 2012. “Understanding the Neuroinflammatory Response Following Concussion to Develop Treatment Strategies.” Frontiers in Cellular Neuroscience 6 (December): 1–10. https://doi.org/10.3389/fncel.2012.00058.
Raichle, M. E., A. M. MacLeod, A. Z. Snyder, W. J. Powers, D. A. Gusnard, and G. L. Shulman. 2001. “A Default Mode of Brain Function.” Proceedings of the National Academy of Sciences of the United States of America 98 (2): 676–82. https://doi.org/10.1073/pnas.98.2.676.
Rath, Joseph F., Dvorah Simon, Donna M. Langenbahn, Rose Lynn Sherr, and Leonard Diller. 2003. “Group Treatment of Problem‐solving Deficits in Outpatients with Traumatic Brain Injury: A Randomised Outcome Study.” Neuropsychological Rehabilitation 13 (4): 461–88. https://doi.org/10.1080/09602010343000039.
Rathbone, Alasdair, Surejini Tharmaradinam, Shucui Jiang, Michel Rathbone, and Dinesh A Kumbhare. 2015. “A Review of the Neuro- and Systemic Inflammatory Responses in Post Concussion Symptoms: Introduction of the ‘Post-Inflammatory Brain Syndrome’ PIBS.” Brain Behavior and Immunity 46 (February). https://doi.org/10.1016/j.bbi.2015.02.009.
Reynolds, Erin, Michael W. Collins, Anne Mucha, and Cara Troutman-Ensecki. 2014. “Establishing a Clinical Service for the Management of Sports-Related Concussions:” Neurosurgery 75 (October): S71–81. https://doi.org/10.1227/NEU.0000000000000471.
Rhebergen, Didi, Aartjan T. F. Beekman, Ron de Graaf, Willem A. Nolen, Jan Spijker, Witte J. Hoogendijk, and Brenda W. J. H. Penninx. 2010. “Trajectories of Recovery of Social and Physical Functioning in Major Depression, Dysthymic Disorder and Double Depression: A 3-Year Follow-Up.” Journal of Affective Disorders 124 (1): 148–56. https://doi.org/10.1016/j.jad.2009.10.029.
Roszell, D. K., M. E. McFall, and K. L. Malas. 1991. “Frequency of Symptoms and Concurrent Psychiatric Disorder in Vietnam Veterans with Chronic PTSD.” Hospital & Community Psychiatry 42 (3): 293–96.
Sandsmark, Danielle K., Jonathan E. Elliott, and Miranda M. Lim. 2017. “Sleep-Wake Disturbances After Traumatic Brain Injury: Synthesis of Human and Animal Studies.” Sleep 40 (5). https://doi.org/10.1093/sleep/zsx044.
Schwab, Karen A., Larus S. Gudmudsson, and Henry L. Lew. 2015. “Long-Term Functional Outcomes of Traumatic Brain Injury.” Handbook of Clinical Neurology 128: 649–59. https://doi.org/10.1016/B978-0-444-63521-1.00040-6.
Scully, D., J. Kremer, M. M. Meade, R. Graham, and K. Dudgeon. 1998. “Physical Exercise and Psychological Well Being: A Critical Review.” British Journal of Sports Medicine 32 (2): 111–20. http://www.ncbi.nlm.nih.gov/pmc/articles/PMC1756084/.
Seligowski, Antonia V., Daniel J. Lee, Joseph R. Bardeen, and Holly K. Orcutt. 2015. “Emotion Regulation and Posttraumatic Stress Symptoms: A Meta-Analysis.” Cognitive Behaviour Therapy 44 (2): 87–102. https://doi.org/10.1080/16506073.2014.980753.
Sharp, David J., Gregory Scott, and Robert Leech. 2014. “Network Dysfunction after Traumatic Brain Injury.” Nature Reviews Neurology 10 (3): 156–66. https://doi.org/10.1038/nrneurol.2014.15.
Shumskaya, E., T. M. J. C. Andriessen, D. G. Norris, and P. E. Vos. 2012. “Abnormal Whole-Brain Functional Networks in Homogeneous Acute Mild Traumatic Brain Injury.” Neurology 79 (2): 175–82. https://doi.org/10.1212/WNL.0b013e31825f04fb.
Skopin, Mark D., Shruti V. Kabadi, Shaun S. Viechweg, Jessica A. Mong, and Alan I. Faden. 2014. “Chronic Decrease in Wakefulness and Disruption of Sleep-Wake Behavior after Experimental Traumatic Brain Injury.” Journal of Neurotrauma 32 (5): 289–96. https://doi.org/10.1089/neu.2014.3664.
Smith, Douglas H., Victoria E. Johnson, and William Stewart. 2013. “Chronic Neuropathologies of Single and Repetitive TBI: Substrates of Dementia?” Nature Reviews Neurology 9 (4): 211–21. https://doi.org/10.1038/nrneurol.2013.29.
Sours, Chandler, Jiachen Zhuo, Jacqueline Janowich, Bizhan Aarabi, Kathirkamanthan Shanmuganathan, and Rao P Gullapalli. 2013. “Default Mode Network Interference in Mild Traumatic Brain Injury – A Pilot Resting State Study.” Brain Research 1537 (November). https://doi.org/10.1016/j.brainres.2013.08.034.
Spinella, Marcello. 2005. “Self-Rated Executive Function: Development of the Executive Function Index.” The International Journal of Neuroscience 115 (5): 649–67. https://doi.org/10.1080/00207450590524304.
Stern, Cathy D. 2011. “Photophobia, Light, and Color in Acquired Brain Injury.” In Vision Rehabilitation: Multidisciplinary Care of the Patient Following Brain Injury, by Penelope S. Suter and Lisa H. Harvey. CRC Press.
Su, Y., W. Fan, Z. Ma, X. Wen, W. Wang, Q. Wu, and H. Huang. 2014. “Taurine Improves Functional and Histological Outcomes and Reduces Inflammation in Traumatic Brain Injury.” Neuroscience 266 (April): 56–65. https://doi.org/10.1016/j.neuroscience.2014.02.006.
Sullivan, Karen A., Chloe B. Kempe, Shannon L. Edmed, and George A. Bonanno. 2016. “Resilience and Other Possible Outcomes After Mild Traumatic Brain Injury: A Systematic Review.” Neuropsychology Review 26 (2): 173–85. https://doi.org/10.1007/s11065-016-9317-1.
Thomas, Danny George, Jennifer N. Apps, Raymond G. Hoffmann, Michael McCrea, and Thomas Hammeke. 2015. “Benefits of Strict Rest After Acute Concussion: A Randomized Controlled Trial.” Pediatrics, January, peds.2014-0966. https://doi.org/10.1542/peds.2014-0966.
van den Heuvel, M. P., and O. Sporns. 2011. “Rich-Club Organization of the Human Connectome.” Journal of Neuroscience 31 (44): 15775–86. https://doi.org/10.1523/JNEUROSCI.3539-11.2011.
Van Someren, Eus J. W., and Rixt F. Riemersma-Van Der Lek. 2007. “Live to the Rhythm, Slave to the Rhythm.” Sleep Medicine Reviews 11 (6): 465–84. https://doi.org/10.1016/j.smrv.2007.07.003.
Weston, Charles Stewart E. 2014. “Posttraumatic Stress Disorder: A Theoretical Model of the Hyperarousal Subtype.” Frontiers in Psychiatry 5 (April). https://doi.org/10.3389/fpsyt.2014.00037.
Wiart, Laurent, Jacques Luauté, Angélique Stefan, David Plantier, and Julia Hamonet. 2016. “Non Pharmacological Treatments for Psychological and Behavioural Disorders Following Traumatic Brain Injury (TBI). A Systematic Literature Review and Expert Opinion Leading to Recommendations.” Annals of Physical and Rehabilitation Medicine, Behavioral Disorders after Traumatic Brain Injury. Special issue …
Wolf, John A., and Paul F. Koch. 2016. “Disruption of Network Synchrony and Cognitive Dysfunction After Traumatic Brain Injury.” Frontiers in Systems Neuroscience 10. https://doi.org/10.3389/fnsys.2016.00043.
Wook Yoo, Sang, Cheol E. Han, Joseph S. Shin, Sang Won Seo, Duk L. Na, Marcus Kaiser, Yong Jeong, and Joon-Kyung Seong. 2015. “A Network Flow-Based Analysis of Cognitive Reserve in Normal Ageing and Alzheimer’s Disease.” Scientific Reports 5 (May). https://doi.org/10.1038/srep10057.
Xie, L., H. Kang, Q. Xu, M. J. Chen, Y. Liao, M. Thiyagarajan, J. O’Donnell, et al. 2013. “Sleep Drives Metabolite Clearance from the Adult Brain.” Science 342 (6156): 373–77. https://doi.org/10.1126/science.1241224.
Xiong, Ye, Asim Mahmood, and Michael Chopp. 2013. “Animal Models of Traumatic Brain Injury.” Nature Reviews Neuroscience 14 (2): 128–42. https://doi.org/10.1038/nrn3407.
Yamawaki, Shigeto, Go Okada, Yasumasa Okamoto, and Israel Liberzon. 2012. “Mood Dysregulation and Stabilization: Perspectives from Emotional Cognitive Neuroscience.” International Journal of Neuropsychopharmacology 15 (5): 681–94. https://doi.org/10.1017/S1461145711000757.
Yeates, Giles N., Michael Luckie, Zach De Beer, and Parmjit Khela. 2010. “Elucidating the Psychosocial Context of ‘Post-Concussion Syndrome’ (PCS): A Case Study from Post-Milan Systemic Family Therapy.” Journal of Family Therapy 32 (2): 186–202. https://doi.org/10.1111/j.1467-6427.2010.00493.x.
Youngstedt, Shawn D. 2005. “Effects of Exercise on Sleep.” Clinics in Sports Medicine, Sports Chronobiology: It’s About Time, 24 (2): 355–65. https://doi.org/10.1016/j.csm.2004.12.003.
Zemek, Roger L., Ken J. Farion, Margaret Sampson, and Candice McGahern. 2013. “Prognosticators of Persistent Symptoms Following Pediatric Concussion: A Systematic Review.” JAMA Pediatrics 167 (3): 259–65. https://doi.org/10.1001/2013.jamapediatrics.216.
Ziebell, Jenna M., P. David Adelson, and Jonathan Lifshitz. 2015. “Microglia: Dismantling and Rebuilding Circuits after Acute Neurological Injury.” Metabolic Brain Disease 30 (2): 393–400. https://doi.org/10.1007/s11011-014-9539-y.
